# Supplementary material for: Flexible and Transparent Polymer-Based Optical Humidity Sensor
Source: Sensors (Basel). 2021 May 25;21(11):3674. doi: 10.3390/s21113674 (PMC8198816; doi:10.3390/s21113674)
Supplement: Supplementary file 1 [file sensors-21-03674-s001.zip]

Archive with 1 entries (1 files):
- sensors-1202008-SI.pdf
